# Supplementary material for: Exploratory clinical trial to evaluate the efficacy and safety of transdermal electrical stimulation in patients with central retinal artery occlusion
Source: PLoS One. 2023 Feb 24;18(2):e0282003. doi: 10.1371/journal.pone.0282003 (PMC9955643; doi:10.1371/journal.pone.0282003)
Supplement: S1 Dataset — (XLSX) [file pone.0282003.s004.xlsx]

## Sheet: Sheet2
case No.	Weeks	logMAR
C-C-01	0	1.30103
	2	1.22185
	4	1.30103
	6	1.22185
	8	1.30103
	10	1.22185
	12	1.22185
C-C-02	0	1.8
	2	1.8
	4	1.8
	6	1.8
	8	1.52288
	10	1.69897
	12	1.69897
C-C-03	0	1.22185
	2	1.1549
	4	1.22185
	6	1.22185
	8	1.22185
	10	1.22185
	12	1.22185
C-C-04	0	1
	2	1
	4	0.823909
	6	1
	8	1
	10	1
	12	1.22185
K-C-01	0	0.69897
	2	0.823909
	4	0.823909
	6	0.69897
	8	0.69897
	10	0.69897
	12	0.522879

## Sheet: Sheet1
Figure3A	1.2	1.2	1.19	1.19	1.15	1.17	1.18
	0.41	0.37	0.4	0.4	0.31	0.37	0.42
Figure3B	-0.004	-0.01	-0.016	-0.055	-0.036	-0.027
	0.0449	0.0449	0.0449	0.0449	0.0449	0.0449
